# Supplementary material for: Subsets of Cytokines and Chemokines from DENV-4-Infected Patients Could Regulate the Endothelial Integrity of Cultured Microvascular Endothelial Cells
Source: Pathogens. 2022 Apr 26;11(5):509. doi: 10.3390/pathogens11050509 (PMC9144803; doi:10.3390/pathogens11050509)
Supplement: Supplementary file 1 [file pathogens-11-00509-s001.zip]

Archive with 1 entries (1 files):
- pathogens-1671663-supplementary.pdf
